# Supplementary material for: Pestalotiopols E–J, Six New Polyketide Derivatives from a Marine Derived Fungus Pestalotiopsis sp. SWMU-WZ04-1
Source: Mar Drugs. 2023 Dec 26;22(1):15. doi: 10.3390/md22010015 (PMC10820063; doi:10.3390/md22010015)
Supplement: Supplementary file 1 [file marinedrugs-22-00015-s001.zip]

Archive with 1 entries (1 files):
- marinedrugs-2772179-supplementary.pdf
